# Supplementary material for: LINC02532 Contributes to Radiosensitivity in Clear Cell Renal Cell Carcinoma through the miR-654-5p/YY1 Axis
Source: Molecules. 2021 Nov 22;26(22):7040. doi: 10.3390/molecules26227040 (PMC8625588; doi:10.3390/molecules26227040)
Supplement: Supplementary file 1 [file molecules-26-07040-s001.zip]

Archive with 3 entries (3 files):
- Supplementary Figures.pdf
- Tables S1 and S2.pdf
- Table S3.csv
