# Supplementary material for: LINC02532 Contributes to Radiosensitivity in Clear Cell Renal Cell Carcinoma through the miR-654-5p/YY1 Axis
Source: Molecules. 2021 Nov 22;26(22):7040. doi: 10.3390/molecules26227040 (PMC8625588; doi:10.3390/molecules26227040)
Supplement: Supplementary file 1 [file molecules-26-07040-s001.zip › Table S3.csv]

Table S3 LncRNA expressions in normal cells and ccRCC primary cells
lncRNA	normal cell 1	normal cell 2	normal cell 3	ccRCC primary cell 1	ccRCC primary cell 2	ccRCC primary cell 3	ccRCC primary cell 4	ccRCC primary cell 5	ccRCC primary cell 6	ccRCC primary cell 7	ccRCC primary cell 8
AC090833.1	0.76772	0.72045	0.20194	0.10474	0	0.09984	0.03872	0	0.09159	0.05041	0.54995
AL391095.1	0.65647	0.77459	0.75518	0.47414	0.37256	0.45196	0.23374	0.40992	0.33863	0.46594	0.20395
AC007383.2	0.86816	0.82963	0.89872	1.41669	2.23063	0.78304	1.86864	0.97101	2.1296	2.80124	1.81282
AC092368.3	7.85044	11.84494	10.6136	9.58872	9.51941	12.97275	5.07856	8.19569	6.10196	5.12627	5.35045
AL451064.1	0.39432	0.60711	0.31004	1.26085	1.387	1.60249	0.8391	1.2458	2.85215	2.30612	1.76545
UCA1	5.15159	4.56508	4.75124	0.28924	0	0.67756	0.08814	0.01884	0.04003	0.14687	0.35641
MIATNB	1.04377	0.99003	0.99787	1.21447	0.93658	0.86764	1.00258	1.27325	0.97289	1.0977	1.38115
AC026304.1	0.82765	1.33496	0.97021	0.61162	0.04753	0.73386	0.31311	0.76702	0.5431	0.81522	0.25122
LINC02532	0.59239	0.89404	0.57239	1.91865	14.32859	7.41383	2.19676	1.44794	11.23851	22.35096	2.03836
GMDS-AS1	1.27792	1.549	1.21299	2.17228	2.14699	2.17663	2.10173	2.06124	1.44198	1.93639	3.14666
FAM157C	1.17344	0.64712	0.56048	0.83429	1.1729	0.01517	0.06795	0.06053	1.1847	0.08003	0.2648
SNHG17	6.27812	3.18782	5.68626	5.65583	5.85394	3.9668	2.61562	3.06826	5.17439	2.82241	3.28605
LINC00941	1.35373	1.44269	1.19107	0.0476	0.06011	0	0	0.02939	0.95533	0.06873	0.0826
HCG27	0.23884	0.33621	0.5685	0.70261	0.98757	1.37655	0.81885	1.02624	0.8068	1.39684	1.59859
DANCR	5.13421	3.81382	5.82721	1.87125	2.96401	3.90975	2.84426	1.59211	2.6486	4.73685	1.19041
TP53TG1	2.55683	2.12966	2.33584	2.05114	3.27115	1.44878	5.63758	4.0023	3.03245	5.88626	2.4936
BX640514.2	0.59432	0.43573	0.74342	6.03891	6.05815	10.36374	9.41495	11.72497	8.81911	7.22597	5.66001
AL033504.1	0.18323	0.22569	0.31433	1.09367	0.71554	0.58489	0.71629	0.66895	0.51374	1.09793	0.67854
AL669831.5	0.33945	0.43439	0.48125	0.45688	0.98113	0.47012	0.78004	0.49869	0.63008	0.40757	0.56967
